# Supplementary material for: Antioxidant Activity of Citrus Limonoids and Investigation of Their Virucidal Potential against SARS-CoV-2 in Cellular Models
Source: Antioxidants (Basel). 2021 Nov 10;10(11):1794. doi: 10.3390/antiox10111794 (PMC8615075; doi:10.3390/antiox10111794)
Supplement: Supplementary file 1 [file antioxidants-10-01794-s001.zip]

Archive with 1 entries (1 files):
- antioxidants-1402449-supplementary.pdf
